# Supplementary material for: Cloflucarban Illuminates Specificity and Context-Dependent Activation of the PINK1–Parkin Pathway by Mitochondrial Complex Inhibition
Source: Biomolecules. 2024 Feb 20;14(3):248. doi: 10.3390/biom14030248 (PMC10967832; doi:10.3390/biom14030248)
Supplement: Supplementary file 1 [file biomolecules-14-00248-s001.zip]

Archive with 6 entries (6 files):
- Supplemental Figure S1.pdf
- __MACOSX/._Supplemental Figure S1.pdf
- Supplemental Figure S2.pdf
- __MACOSX/._Supplemental Figure S2.pdf
- Supplemental Figure S3.pdf
- __MACOSX/._Supplemental Figure S3.pdf
